# Supplementary material for: A new section and species of AgaricussubgenusPseudochitonia from Thailand
Source: MycoKeys. 2018 Sep 20;(40):53–67. doi: 10.3897/mycokeys.40.26918 (PMC6160818; doi:10.3897/mycokeys.40.26918)
Supplement: XML Treatment for Agaricus (Pseudochitonia) section Cymbiformes [file mycokeys.40.26918-treatment1.xml]

<!DOCTYPE tp:taxon-treatment
  PUBLIC "-//TaxonX//DTD Taxonomic Treatment Publishing DTD v0 20100105//EN" "tax-treatment-NSO.dtd">
<tp:taxon-treatment xmlns:tp="http://www.plazi.org/taxpub"><tp:treatment-meta><kwd-group><label>Taxon classification</label><kwd><named-content xmlns:xlink="http://www.w3.org/1999/xlink" content-type="kingdom">Fungi</named-content></kwd><kwd><named-content xmlns:xlink="http://www.w3.org/1999/xlink" content-type="order">Agaricales</named-content></kwd><kwd><named-content xmlns:xlink="http://www.w3.org/1999/xlink" content-type="family">Agaricaceae</named-content></kwd></kwd-group><mixed-citation publication-type="journal"><person-group><name><surname>He</surname><given-names>Mao-Qiang</given-names></name><name><surname>Chuankid</surname><given-names>Boontiya</given-names></name><name><surname>Hyde</surname><given-names>Kevin D.</given-names></name><name><surname>Ratchadawan Cheewangkoon</surname><given-names/></name><name><surname>Zhao</surname><given-names>Rui-Lin</given-names></name></person-group><article-title>A new section and species of <tp:taxon-name><tp:taxon-name-part taxon-name-part-type="genus" reg="Agaricus">Agaricus</tp:taxon-name-part><tp:taxon-name-part taxon-name-part-type="infraspecific-rank">subgenus</tp:taxon-name-part><tp:taxon-name-part taxon-name-part-type="subgenus" reg="Pseudochitonia">Pseudochitonia</tp:taxon-name-part></tp:taxon-name> from Thailand</article-title><source>MycoKeys</source><day>20</day><month>9</month><year>2018</year><volume>2018</volume><issue>40</issue><fpage>53</fpage><lpage>67</lpage><pub-id pub-id-type="doi">10.3897/mycokeys.40.26918</pub-id></mixed-citation></tp:treatment-meta><tp:nomenclature><tp:taxon-name><tp:taxon-name-part taxon-name-part-type="genus" reg="Agaricus">Agaricus</tp:taxon-name-part>
            	(<tp:taxon-name-part taxon-name-part-type="subgenus" reg="Pseudochitonia">Pseudochitonia</tp:taxon-name-part>) section <tp:taxon-name-part taxon-name-part-type="section" reg="Cymbiformes">Cymbiformes</tp:taxon-name-part><object-id xmlns:xlink="http://www.w3.org/1999/xlink" content-type="mycobank" xlink:type="simple">MB824147</object-id></tp:taxon-name><tp:taxon-authority>M.Q. He &amp; R.L. Zhao</tp:taxon-authority><tp:taxon-status xmlns:xlink="http://www.w3.org/1999/xlink" xlink:type="simple">sect. nov.</tp:taxon-status></tp:nomenclature><tp:treatment-sec sec-type="type species" id="SECID0EKHAE"><title>Type species.</title><p><italic><tp:taxon-name><tp:taxon-name-part taxon-name-part-type="genus" reg="Agaricus">Agaricus</tp:taxon-name-part><tp:taxon-name-part taxon-name-part-type="species" reg="angusticystidiatus">angusticystidiatus</tp:taxon-name-part></tp:taxon-name></italic> M.Q. He, Desjardin., K.D. Hyde &amp; R.L. Zhao</p></tp:treatment-sec><tp:treatment-sec sec-type="etymology" id="SECID0E2HAE"><title>Etymology.</title><p>In reference to the cymbiform basidiospores.</p></tp:treatment-sec><tp:treatment-sec sec-type="description" id="SECID0EAIAE"><title>Original description.</title><p>KOH reaction negative, Schäffer’s reaction negative on dry specimens. No discolouration on touching, but discolouration reddish-brown on cutting. Annulus membranous. Smell strong iodoform. Basidiospores cymbiform and cheilocystidia narrow with variable shapes.</p></tp:treatment-sec></tp:taxon-treatment>
