# Supplementary material for: A new section and species of AgaricussubgenusPseudochitonia from Thailand
Source: MycoKeys. 2018 Sep 20;(40):53–67. doi: 10.3897/mycokeys.40.26918 (PMC6160818; doi:10.3897/mycokeys.40.26918)
Supplement: XML Treatment for Agaricus angusticystidiatus [file mycokeys.40.26918-treatment2.xml]

<!DOCTYPE tp:taxon-treatment
  PUBLIC "-//TaxonX//DTD Taxonomic Treatment Publishing DTD v0 20100105//EN" "tax-treatment-NSO.dtd">
<tp:taxon-treatment xmlns:tp="http://www.plazi.org/taxpub"><tp:treatment-meta><kwd-group><label>Taxon classification</label><kwd><named-content xmlns:xlink="http://www.w3.org/1999/xlink" content-type="kingdom">Fungi</named-content></kwd><kwd><named-content xmlns:xlink="http://www.w3.org/1999/xlink" content-type="order">Agaricales</named-content></kwd><kwd><named-content xmlns:xlink="http://www.w3.org/1999/xlink" content-type="family">Agaricaceae</named-content></kwd></kwd-group><mixed-citation publication-type="journal"><person-group><name><surname>He</surname><given-names>Mao-Qiang</given-names></name><name><surname>Chuankid</surname><given-names>Boontiya</given-names></name><name><surname>Hyde</surname><given-names>Kevin D.</given-names></name><name><surname>Ratchadawan Cheewangkoon</surname><given-names/></name><name><surname>Zhao</surname><given-names>Rui-Lin</given-names></name></person-group><article-title>A new section and species of <tp:taxon-name><tp:taxon-name-part taxon-name-part-type="genus" reg="Agaricus">Agaricus</tp:taxon-name-part><tp:taxon-name-part taxon-name-part-type="infraspecific-rank">subgenus</tp:taxon-name-part><tp:taxon-name-part taxon-name-part-type="subgenus" reg="Pseudochitonia">Pseudochitonia</tp:taxon-name-part></tp:taxon-name> from Thailand</article-title><source>MycoKeys</source><day>20</day><month>9</month><year>2018</year><volume>2018</volume><issue>40</issue><fpage>53</fpage><lpage>67</lpage><pub-id pub-id-type="doi">10.3897/mycokeys.40.26918</pub-id></mixed-citation></tp:treatment-meta><tp:nomenclature><tp:taxon-name>
              <tp:taxon-name-part taxon-name-part-type="genus" reg="Agaricus">Agaricus</tp:taxon-name-part>
              <tp:taxon-name-part taxon-name-part-type="species" reg="angusticystidiatus">angusticystidiatus</tp:taxon-name-part>
              <object-id xmlns:xlink="http://www.w3.org/1999/xlink" content-type="mycobank" xlink:type="simple">MB825177</object-id>
            </tp:taxon-name><tp:taxon-authority>M.Q. He, Desjardin, K.D. Hyde &amp; R.L. Zhao</tp:taxon-authority><tp:taxon-status xmlns:xlink="http://www.w3.org/1999/xlink" xlink:type="simple">sp. nov.</tp:taxon-status><xref ref-type="fig" rid="F3">Figure 3</xref></tp:nomenclature><tp:treatment-sec sec-type="etymology" id="SECID0E3JAE"><title>Etymology.</title><p>refers to the narrow clavate cheilocystidia.</p></tp:treatment-sec><tp:treatment-sec sec-type="material" id="SECID0EBKAE"><title>Type.</title><p>Thailand, Chiang Mai Province, Mae Taeng, Baan Mae Sae village, on Hwy 1095 near 50 km marker, <named-content xmlns:xlink="http://www.w3.org/1999/xlink" content-type="dwc:verbatimCoordinates" xlink:type="simple"><named-content content-type="geo-json" specific-use="{&#34;type&#34;:&#34;Point&#34;,&#34;coordinates&#34;:[98.657600,19.243317]}" id="NCID0EKKAE" xlink:type="simple">19°14.599'N, 98°39.456'E</named-content></named-content>, alt. 960 m. In rain forest dominated by <italic><tp:taxon-name><tp:taxon-name-part taxon-name-part-type="genus" reg="Castanopsis">Castanopsis</tp:taxon-name-part><tp:taxon-name-part taxon-name-part-type="species" reg="armata">armata</tp:taxon-name-part></tp:taxon-name></italic>, <italic><tp:taxon-name><tp:taxon-name-part taxon-name-part-type="genus" reg="Castanopsis">Castanopsis</tp:taxon-name-part></tp:taxon-name></italic> sp., <italic><tp:taxon-name><tp:taxon-name-part taxon-name-part-type="genus" reg="Pinus">Pinus</tp:taxon-name-part></tp:taxon-name></italic> sp., <italic><tp:taxon-name><tp:taxon-name-part taxon-name-part-type="genus" reg="Lithocarpus">Lithocarpus</tp:taxon-name-part></tp:taxon-name></italic> sp., 26 June 2005, collected by Jennifer Kerekes. <bold>Holotype</bold>: <italic>ZRL2043</italic> (HMAS279593); <bold>Isotype</bold>: <ext-link xmlns:xlink="http://www.w3.org/1999/xlink" ext-link-type="gen" xlink:href="BBH19428" xlink:type="simple">BBH19428</ext-link> and SFSUZRL2043,</p></tp:treatment-sec><tp:treatment-sec sec-type="description" id="SECID0EVLAE"><title>Original description.</title><p><italic><tp:taxon-name><tp:taxon-name-part taxon-name-part-type="genus" reg="Pileus">Pileus</tp:taxon-name-part></tp:taxon-name></italic> 40–80 mm diam., plano-convex, applanate, broadly umbonate; surface concentric squamulose with small skull-cup at disc, appressed, slightly fissured, light brown (6D8), brown (7E3), greyish-brown (5D5), dark brown (6D6) against the grey (8E3) background. Context 4–5 mm thick at disc, fragile, white to grey (8E3) in age. <italic>Lamellae</italic> free, crowded, lamellulae with 3–4 lengths, 3–4 mm broad, normal to slightly ventricose, brown (7E5) to dark brown (7F7-8), edge colour similar to the gill itself. <italic>Stipe</italic> 55–100 × 5–8 (base 8–15) mm, cylindrical bulbous, with rhizomorphs in most cases, hollow, surface glabrous to silky, white to dark brown (6D6). <italic>Annulus</italic> pendent or percurrent; single; upper side membranous, white; lower side surface powdery, light yellow (4B2) grain-like dots in circulate; superior, persistent, edge entire, up to 5 mm broad. Smell of iodoform. No colour change on touching; light dull red, greyish brown (7D4) on cutting.</p><p>KOH reaction: negative. Schäffer’s reaction: negative on dry specimens.</p><p><italic>Basidiospores</italic> 5–6.5 × 3–4 (–4.5) µm [X = 5.6 ± 0.5 × 3.8 ± 0.4, Q = 1.1–2.2, Q<sub>m</sub> = 1.52 ± 0.7, n = 20], cymbiform, some endosporium, no germ pore, brown. <italic>Basidia</italic> 10–15 × 5.5–7 µm, clavate, hyaline, smooth, 4-spored. <italic>Pleurocystidia</italic> absent. <italic>Cheilocystidia</italic> 20–30 (–45) × 5–8 µm, occasionally one septum, narrowly clavate to clavate, some with elongated top, rarely subcapitate, hyaline, smooth. <italic>Pileipellis</italic> cutis consisting of 3–5 µm diam. hyphae, hyaline, smooth, non-constricted at septa. Annulus hyphae same as pileipellis.</p><fig id="F3" position="float" orientation="portrait"><label>Figure 3.</label><caption><p>Morphology of <italic><tp:taxon-name><tp:taxon-name-part taxon-name-part-type="genus" reg="Agaricus">Agaricus</tp:taxon-name-part><tp:taxon-name-part taxon-name-part-type="species" reg="angusticystidiatus">angusticystidiatus</tp:taxon-name-part></tp:taxon-name></italic><bold>A, B</bold> basidiomes <bold>C, D</bold> basidiospores <bold>E</bold> basidia and cheilocystidia.</p></caption><graphic xmlns:xlink="http://www.w3.org/1999/xlink" xlink:href="mycokeys-40-053-g003.jpg" position="float" orientation="portrait" xlink:type="simple" id="oo_229971.jpg"/></fig></tp:treatment-sec><tp:treatment-sec sec-type="Habit" id="SECID0EAOAE"><title>Habit.</title><p>Gregarious on soil in rain forest which is mainly dominated by <italic><tp:taxon-name><tp:taxon-name-part taxon-name-part-type="genus" reg="Castanopsis">Castanopsis</tp:taxon-name-part><tp:taxon-name-part taxon-name-part-type="species" reg="armata">armata</tp:taxon-name-part></tp:taxon-name></italic>, <italic><tp:taxon-name><tp:taxon-name-part taxon-name-part-type="genus" reg="Castanopsis">Castanopsis</tp:taxon-name-part></tp:taxon-name></italic> sp., <italic><tp:taxon-name><tp:taxon-name-part taxon-name-part-type="genus" reg="Pinus">Pinus</tp:taxon-name-part></tp:taxon-name></italic> sp., <italic><tp:taxon-name><tp:taxon-name-part taxon-name-part-type="genus" reg="Lithocarpus">Lithocarpus</tp:taxon-name-part></tp:taxon-name></italic> sp.</p></tp:treatment-sec><tp:treatment-sec sec-type="distribution" id="SECID0EGPAE"><title>Distribution.</title><p>Thailand, Chiang Mai Province (type distribution).</p></tp:treatment-sec><tp:treatment-sec sec-type="material" id="SECID0ELPAE"><title>Other materials examined.</title><p>Thailand, Chiang Mai Province, Mae Taeng, Ban Mae Sae Village, on Hwy 1095 near 50 km marker, <named-content xmlns:xlink="http://www.w3.org/1999/xlink" content-type="dwc:verbatimCoordinates" xlink:type="simple"><named-content content-type="geo-json" specific-use="{&#34;type&#34;:&#34;Point&#34;,&#34;coordinates&#34;:[98.657600,19.243317]}" id="NCID0EUPAE" xlink:type="simple">19°14.599'N, 98°39.456'E</named-content></named-content>, elev. ca. 960 m, 3 July 2004, collected by Thitiya Boonpratuang, <italic>ZRL2085</italic> (HMAS279594, <ext-link xmlns:xlink="http://www.w3.org/1999/xlink" ext-link-type="gen" xlink:href="BBH19468" xlink:type="simple">BBH19468</ext-link> and SFSUZRL2085); Thailand, Chiang Mai Province, Mae Taeng, Mushrooms research center, 30 July 2014, collected by Boontiya Chuankid, <italic>BC088</italic> (<named-content xmlns:xlink="http://www.w3.org/1999/xlink" content-type="dwc:institutional_code" xlink:type="simple">MFLU</named-content> 14-0903).</p></tp:treatment-sec><tp:treatment-sec sec-type="notes" id="SECID0ECQAE"><title>Notes.</title><p>This new species is morphologically distinguished from other <italic><tp:taxon-name><tp:taxon-name-part taxon-name-part-type="genus" reg="Agaricus">Agaricus</tp:taxon-name-part></tp:taxon-name></italic> species by its strong iodoform smell, context reddish-brown discolouration on cutting, cymbiform basidiospores and narrow cheilocystidia with variable shapes. Phylogenetic analyses confirmed it is a member of the subgenus <tp:taxon-name><tp:taxon-name-part taxon-name-part-type="subgenus" reg="Pseudochitonia">Pseudochitonia</tp:taxon-name-part></tp:taxon-name> with an isolated phylogenetic position in <italic><tp:taxon-name><tp:taxon-name-part taxon-name-part-type="genus" reg="Agaricus">Agaricus</tp:taxon-name-part></tp:taxon-name></italic>. This new species is similar to <italic><tp:taxon-name><tp:taxon-name-part taxon-name-part-type="genus" reg="Agaricus">A.</tp:taxon-name-part><tp:taxon-name-part taxon-name-part-type="species" reg="iodolens">iodolens</tp:taxon-name-part></tp:taxon-name></italic> Heinem. &amp; Gooss.-Font. of section <tp:taxon-name><tp:taxon-name-part taxon-name-part-type="section" reg="Xanthodermatei">Xanthodermatei</tp:taxon-name-part></tp:taxon-name>, because both have relatively slender basidiomes and odour of iodine (<xref ref-type="bibr" rid="B21">Naritsada et al. 2014</xref>). However, this new species has cymbiform basidiospores and a bulbous stipe, while those of <italic><tp:taxon-name><tp:taxon-name-part taxon-name-part-type="genus" reg="Agaricus">A.</tp:taxon-name-part><tp:taxon-name-part taxon-name-part-type="species" reg="iodolens">iodolens</tp:taxon-name-part></tp:taxon-name></italic> are ellipsoid and an equal stipe (<xref ref-type="bibr" rid="B32">Zoberi 1972</xref>). <italic><tp:taxon-name><tp:taxon-name-part taxon-name-part-type="genus" reg="Agaricus">Agaricus</tp:taxon-name-part><tp:taxon-name-part taxon-name-part-type="species" reg="lamellidistans">lamellidistans</tp:taxon-name-part></tp:taxon-name></italic> R.L. Zhao and <italic><tp:taxon-name><tp:taxon-name-part taxon-name-part-type="genus" reg="Agaricus">A.</tp:taxon-name-part><tp:taxon-name-part taxon-name-part-type="species" reg="variicystis">variicystis</tp:taxon-name-part></tp:taxon-name></italic> L.J. Chen, K. D. Hyde &amp; R. L. Zhao of section <tp:taxon-name><tp:taxon-name-part taxon-name-part-type="section" reg="Crassispori">Crassispori</tp:taxon-name-part></tp:taxon-name> resemble this new species, because all have greyish-brown pilei and cymbiform basidiospores. These species lack discolouration on cutting, while those of <italic><tp:taxon-name><tp:taxon-name-part taxon-name-part-type="genus" reg="Agaricus">A.</tp:taxon-name-part><tp:taxon-name-part taxon-name-part-type="species" reg="angusticystidiatus">angusticystidiatus</tp:taxon-name-part></tp:taxon-name></italic> have dull red discolouration on cutting (<xref ref-type="bibr" rid="B30">Zhao et al. 2016</xref>).</p></tp:treatment-sec><ref-list><ref id="B21"><mixed-citation xmlns:xlink="http://www.w3.org/1999/xlink" xlink:type="simple"><person-group><name name-style="western"><surname>Naritsada</surname><given-names>T</given-names></name><name name-style="western"><surname>Nawaz</surname><given-names>R</given-names></name><name name-style="western"><surname>Khalid</surname><given-names>AN</given-names></name><name name-style="western"><surname>Chen</surname><given-names>J</given-names></name><name name-style="western"><surname>Hyde</surname><given-names>KD</given-names></name><name name-style="western"><surname>Zhao</surname><given-names>R</given-names></name><name name-style="western"><surname>Parra</surname><given-names>LA</given-names></name><name name-style="western"><surname>Hanif</surname><given-names>M</given-names></name><name name-style="western"><surname>Moinard</surname><given-names>M</given-names></name><name name-style="western"><surname>Callac</surname><given-names>P</given-names></name></person-group> (<year>2014</year>) <article-title>Morphological and molecular characterization of three <italic><tp:taxon-name><tp:taxon-name-part taxon-name-part-type="genus">Agaricus</tp:taxon-name-part></tp:taxon-name></italic> species from tropical Asia (Pakistan, Thailand) reveals a new group in section <tp:taxon-name><tp:taxon-name-part taxon-name-part-type="section">Xanthodermatei</tp:taxon-name-part></tp:taxon-name>.</article-title><source>Mycologia</source><volume>106</volume>(<issue>6</issue>): <fpage>1220</fpage>–<lpage>1232</lpage>. <ext-link xlink:type="simple" ext-link-type="doi" xlink:href="10.3852/14-076">https://doi.org/10.3852/14-076</ext-link></mixed-citation></ref><ref id="B32"><mixed-citation xmlns:xlink="http://www.w3.org/1999/xlink" xlink:type="simple"><person-group><name name-style="western"><surname>Zoberi</surname><given-names>MH</given-names></name></person-group> (<year>1972</year>) Tropical Macrofungi: some common species. Palgrave Macmillan, London, 99–108. <ext-link xlink:type="simple" ext-link-type="doi" xlink:href="10.1007/978-1-349-01618-1_20">https://doi.org/10.1007/978-1-349-01618-1_20</ext-link></mixed-citation></ref><ref id="B30"><mixed-citation xmlns:xlink="http://www.w3.org/1999/xlink" xlink:type="simple"><person-group><name name-style="western"><surname>Zhao</surname><given-names>RL</given-names></name><name name-style="western"><surname>Zhou</surname><given-names>JL</given-names></name><name name-style="western"><surname>Chen</surname><given-names>J</given-names></name><name name-style="western"><surname>Margaritescu</surname><given-names>S</given-names></name><name name-style="western"><surname>Sánchez-Ramírez</surname><given-names>S</given-names></name><name name-style="western"><surname>Hyde</surname><given-names>KD</given-names></name><name name-style="western"><surname>Callac</surname><given-names>P</given-names></name><name name-style="western"><surname>Parra</surname><given-names>LA</given-names></name><name name-style="western"><surname>Li</surname><given-names>GJ</given-names></name><name name-style="western"><surname>Moncalvo</surname><given-names>JM</given-names></name></person-group> (<year>2016</year>) <article-title>Towards standardizing taxonomic ranks using divergence times–a case study for reconstruction of the <italic><tp:taxon-name><tp:taxon-name-part taxon-name-part-type="genus">Agaricus</tp:taxon-name-part></tp:taxon-name></italic> taxonomic system.</article-title><source>Fungal Diversity</source><volume>78</volume>(<issue>1</issue>): <fpage>239</fpage>–<lpage>292</lpage>. <ext-link xlink:type="simple" ext-link-type="doi" xlink:href="10.1007/s13225-016-0357-x">https://doi.org/10.1007/s13225-016-0357-x</ext-link></mixed-citation></ref></ref-list></tp:taxon-treatment>
